# Supplementary material for: Factors associated with sharing e-mail information and mental health survey participation in large population cohorts
Source: Int J Epidemiol. 2019 Jul 1;49(2):410–21. doi: 10.1093/ije/dyz134 (PMC7266553; doi:10.1093/ije/dyz134)
Supplement: dyz134_Supplementary_Data [file dyz134_supplementary_data.zip]

Archive with 4 entries (3 files):
- dyz134-suppl_data/
- dyz134-suppl_data/ije-2018-12-1551-File009.docx
- dyz134-suppl_data/ije-2018-12-1551-File010.xlsx
- dyz134-suppl_data/ije-2018-12-1551-File011.pdf
